# Supplementary material for: Anti-Cancer Potential of Transiently Transfected HER2-Specific Human Mixed CAR-T and NK Cell Populations in Experimental Models: Initial Studies on Fucosylated Chondroitin Sulfate Usage for Safer Treatment
Source: Biomedicines. 2023 Sep 18;11(9):2563. doi: 10.3390/biomedicines11092563 (PMC10526813; doi:10.3390/biomedicines11092563)
Supplement: Supplementary file 1 [file biomedicines-11-02563-s001.zip]

Archive with 1 entries (1 files):
- VideoS1.wmv
